# Supplementary material for: Adenosine Metabolism Pathway Alterations in Frontal Cortical Neurons in Schizophrenia
Source: Cells. 2024 Oct 6;13(19):1657. doi: 10.3390/cells13191657 (PMC11475131; doi:10.3390/cells13191657)
Supplement: Supplementary file 1 [file cells-13-01657-s001.zip]

Archive with 1 entries (1 files):
- cells-3229646-supplementary.pdf
